# Supplementary material for: Neural mechanisms of visual quality perception and adaptability in the visual pathway
Source: Patterns (N Y). 2025 Oct 1;6(12):101368. doi: 10.1016/j.patter.2025.101368 (PMC12745989; doi:10.1016/j.patter.2025.101368)
Supplement: Table S6. The SRCC of visual quality predicting models [file mmc2.xlsx]

## Sheet: Sheet1
	Calcarine	Cuneus	Lingual	Occ_Sup	Occ_Mid	Occ_Inf	Fusiform	Calcarine-Cuneus	Calcarine-Lingual	Calcarine-Occ_Sup	Calcarine-Occ_Mid	Calcarine-Occ_Inf	Calcarine-Fusiform	Cuneus-Lingual	Cuneus-Occ_Sup	Cuneus-Occ_Mid	Cuneus-Occ_Inf	Cuneus-Fusiform	Lingual-Occ_Sup	Lingual-Occ_Mid	Lingual-Occ_Inf	Lingual-Fusiform	Occ_Sup-Occ_Mid	Occ_Sup-Occ_Inf	Occ_Sup-Fusiform	Occ_Mid-Occ_Inf	Occ_Mid-Fusiform	Occ_Inf-Fusiform	All ROI
subject-01	-0.0630004	0.149188	0.261259	0.29439	0.252061	0.289259	0.156406	0.184969	0.272416	0.288449	0.29293	0.281427	0.196667	0.246649	0.347664	0.30233	0.292918	0.243458	0.305636	0.340009	0.373194	0.26379	0.288826	0.32188	0.250545	0.231298	0.265895	0.289445	0.163571
subject-02	-0.0851779	0.304176	0.186351	0.208967	0.231766	0.198855	0.168802	0.251443	0.283643	0.297856	0.346873	0.22785	0.304505	0.292334	0.279815	0.230666	0.231586	0.204764	0.255111	0.2712	0.231474	0.219518	0.275004	0.233964	0.204888	0.275419	0.228385	0.269929	0.238836
subject-03	0.0132596	-0.0583728	-0.00262597	0.295914	0.209663	0.189062	0.364363	0.280441	0.032984	0.247127	0.131741	0.139986	0.331821	0.149485	0.309062	0.164629	0.170273	0.388539	0.265806	0.345042	0.329685	0.329743	0.322404	0.228527	0.40358	0.325315	0.342021	0.278423	0.389334
subject-04	0.0416021	0.20242	0.0923707	0.0707438	0.244484	0.148081	0.135307	0.206828	0.211499	0.252572	0.362551	0.280531	0.236007	0.33345	0.125252	0.245236	0.204022	0.176487	0.265587	0.275293	0.205878	0.207883	0.256313	0.256562	0.240129	0.284491	0.190153	0.235732	0.188786
subject-05	0.013099	0.335303	0.265223	0.204163	0.20508	0.170377	0.327977	0.210557	0.365019	0.376207	0.339027	0.369629	0.377396	0.407971	0.279037	0.269014	0.266212	0.348542	0.281181	0.231873	0.263623	0.338517	0.265628	0.249754	0.330648	0.23752	0.320199	0.192138	0.349529
subject-06	-0.00413027	0.205702	0.158409	0.142999	0.0680587	0.0711508	0.073988	0.251329	0.202219	0.216823	0.182805	0.216297	0.190024	0.335032	0.223897	0.165872	0.134397	0.152785	0.293102	0.161692	0.248147	0.175378	0.293198	0.0899535	0.129268	0.232831	0.123821	0.235263	0.226704
subject-07	0.00489396	0.411996	0.233959	0.370257	0.251636	0.309309	0.225826	0.141545	0.387371	0.42849	0.39962	0.473168	0.428242	0.433727	0.356851	0.254681	0.323977	0.269114	0.257363	0.380341	0.394696	0.354655	0.380315	0.343044	0.298843	0.25234	0.288187	0.259691	0.21923
subject-08	0.0101	0.280616	0.0894274	0.428271	0.140263	0.375384	0.319234	0.324698	0.314532	0.421585	0.336265	0.426173	0.406493	0.405478	0.41581	0.128609	0.337131	0.277281	0.272257	0.451966	0.441225	0.416881	0.475701	0.402304	0.350789	0.307672	0.341621	0.400436	0.378309
subject-09	0.0367167	0.243744	0.286083	0.300184	0.269768	0.34416	0.190923	0.228102	0.33411	0.312113	0.341646	0.342608	0.27663	0.274839	0.422664	0.321326	0.437479	0.361756	0.397253	0.404237	0.371529	0.315825	0.317521	0.436394	0.347432	0.361774	0.350829	0.3654	0.238877
subject-10	-0.011151	0.24636	0.291396	0.396416	0.358687	0.234382	0.370722	0.358029	0.355089	0.393621	0.377121	0.335576	0.372221	0.361218	0.457222	0.386196	0.313737	0.424297	0.437315	0.478324	0.435236	0.443322	0.40682	0.310761	0.450882	0.474931	0.358218	0.38842	0.387668
subject-11	-0.072972	0.317899	0.207805	0.177425	0.245026	0.276934	0.0935327	0.139605	0.275531	0.297889	0.318871	0.432928	0.278608	0.357275	0.208694	0.260918	0.339848	0.207156	0.251457	0.253331	0.339578	0.179114	0.197009	0.2895	0.293867	0.305723	0.302361	0.307249	0.171929
subject-12	0.0287852	0.272013	0.174251	0.265745	0.347542	0.355183	0.320231	0.342537	0.278513	0.30292	0.361518	0.387557	0.350096	0.334569	0.288909	0.337634	0.343114	0.315163	0.303198	0.355499	0.399721	0.341176	0.36425	0.37532	0.382187	0.369475	0.366061	0.380161	0.352379
subject-13	-0.0565957	0.217247	0.0461139	0.243159	0.183313	0.0341125	0.276023	0.164504	0.271574	0.261866	0.296652	0.256355	0.306754	0.280417	0.244948	0.160561	0.107242	0.320382	0.184534	0.311424	0.301148	0.298479	0.258571	0.168926	0.321977	0.252378	0.271494	0.17319	0.285568
subject-14	0.000700663	0.224431	-0.0560429	0.259963	0.124468	0.186463	0.0920702	0.154968	0.168322	0.304324	0.207424	0.265615	0.204819	0.232916	0.226469	0.0596156	0.131183	0.034339	0.0944086	0.239402	0.285792	0.241189	0.260017	0.166439	0.136685	0.153048	0.146238	0.237486	0.142011
