# Supplementary material for: Neural mechanisms of visual quality perception and adaptability in the visual pathway
Source: Patterns (N Y). 2025 Oct 1;6(12):101368. doi: 10.1016/j.patter.2025.101368 (PMC12745989; doi:10.1016/j.patter.2025.101368)
Supplement: Table S7. The PLCC of visual quality predicting models [file mmc3.xlsx]

## Sheet: Sheet1
	Calcarine	Cuneus	Lingual	Occ_Sup	Occ_Mid	Occ_Inf	Fusiform	Calcarine-Cuneus	Calcarine-Lingual	Calcarine-Occ_Sup	Calcarine-Occ_Mid	Calcarine-Occ_Inf	Calcarine-Fusiform	Cuneus-Lingual	Cuneus-Occ_Sup	Cuneus-Occ_Mid	Cuneus-Occ_Inf	Cuneus-Fusiform	Lingual-Occ_Sup	Lingual-Occ_Mid	Lingual-Occ_Inf	Lingual-Fusiform	Occ_Sup-Occ_Mid	Occ_Sup-Occ_Inf	Occ_Sup-Fusiform	Occ_Mid-Occ_Inf	Occ_Mid-Fusiform	Occ_Inf-Fusiform	All ROI
subject-01	-0.0634608	0.147941	0.260007	0.302189	0.247439	0.291332	0.16787	0.182092	0.270488	0.301605	0.296517	0.282938	0.207433	0.241873	0.358375	0.30556	0.297272	0.248394	0.299767	0.345021	0.372622	0.284073	0.301441	0.310444	0.260668	0.243406	0.271411	0.288196	0.179927
subject-02	-0.0852095	0.319693	0.197582	0.217571	0.245228	0.208203	0.180905	0.250103	0.295966	0.317376	0.353332	0.239833	0.305399	0.310773	0.279354	0.241761	0.235958	0.208938	0.253372	0.273846	0.23654	0.22343	0.282483	0.252161	0.204176	0.275824	0.232264	0.280776	0.243694
subject-03	0.00723279	-0.0505935	-0.0113397	0.304497	0.222846	0.191542	0.361422	0.293406	0.0273361	0.257504	0.135376	0.148962	0.323583	0.155359	0.304576	0.163479	0.180402	0.376187	0.262947	0.355971	0.332671	0.329542	0.332344	0.247831	0.400782	0.329993	0.339833	0.296911	0.383279
subject-04	0.0383331	0.189103	0.0991122	0.0533879	0.241804	0.156733	0.141015	0.187834	0.205343	0.244769	0.349261	0.287716	0.244183	0.334568	0.139667	0.249996	0.213909	0.189768	0.261035	0.266597	0.221387	0.210209	0.251599	0.253759	0.245644	0.283472	0.190352	0.236882	0.190983
subject-05	0.013292	0.347201	0.253305	0.218901	0.192633	0.180309	0.361142	0.212796	0.375611	0.382645	0.343078	0.385548	0.400139	0.413872	0.285199	0.264159	0.271511	0.364976	0.27634	0.227104	0.268243	0.36525	0.274367	0.251085	0.345529	0.238474	0.341323	0.196692	0.374874
subject-06	-0.00337831	0.20086	0.139414	0.147201	0.060997	0.0772206	0.0876815	0.251252	0.197278	0.212555	0.188467	0.237464	0.201521	0.33556	0.22597	0.15965	0.139433	0.129049	0.289274	0.17697	0.254315	0.186887	0.305879	0.100922	0.125487	0.225509	0.140442	0.252212	0.23712
subject-07	0.00811962	0.434312	0.249367	0.379127	0.267047	0.306895	0.243237	0.142821	0.401964	0.443298	0.416636	0.481217	0.432877	0.444622	0.373063	0.276249	0.335591	0.274795	0.270541	0.393913	0.40654	0.36117	0.389169	0.36138	0.312064	0.273103	0.287147	0.2636	0.225506
subject-08	0.0094622	0.281317	0.106452	0.432092	0.155181	0.370888	0.334308	0.32935	0.325246	0.417995	0.343492	0.425078	0.40729	0.405773	0.423791	0.147408	0.346055	0.294509	0.289758	0.445491	0.445991	0.419766	0.470944	0.40544	0.357244	0.312075	0.351474	0.404925	0.381947
subject-09	0.0338786	0.252827	0.2888	0.303898	0.270049	0.346662	0.195732	0.238318	0.347067	0.315129	0.352673	0.34888	0.279274	0.278013	0.417273	0.314145	0.440363	0.359922	0.393418	0.400517	0.379441	0.321221	0.332424	0.439831	0.351372	0.364309	0.357145	0.373793	0.257046
subject-10	-0.0098753	0.248786	0.301887	0.386702	0.35493	0.261963	0.388136	0.36364	0.35377	0.386628	0.38203	0.334063	0.367673	0.359114	0.458047	0.382099	0.326502	0.431543	0.450808	0.478603	0.438672	0.443935	0.410463	0.32133	0.458322	0.47827	0.379072	0.402354	0.401828
subject-11	-0.0760011	0.321318	0.201631	0.181945	0.243645	0.28137	0.105441	0.155085	0.29561	0.295277	0.329748	0.437091	0.294231	0.364528	0.213274	0.258133	0.343757	0.213609	0.251637	0.266702	0.334918	0.18414	0.200471	0.301091	0.296317	0.314366	0.315525	0.314097	0.18141
subject-12	0.0254979	0.285203	0.151068	0.281122	0.338831	0.349108	0.332451	0.336212	0.275534	0.313221	0.362995	0.390317	0.353624	0.343417	0.287933	0.337384	0.328951	0.308575	0.280909	0.359107	0.405188	0.365936	0.386459	0.369905	0.371737	0.3653	0.364849	0.375045	0.357226
subject-13	-0.0545055	0.225148	0.0560362	0.267138	0.182544	0.0482038	0.281425	0.183963	0.278152	0.284662	0.298186	0.257055	0.317812	0.298022	0.266913	0.164824	0.108051	0.324555	0.186226	0.322957	0.310866	0.318897	0.290121	0.187386	0.315414	0.251168	0.285403	0.180945	0.292394
subject-14	0.00286155	0.233004	-0.0446958	0.270973	0.123321	0.191998	0.101007	0.156776	0.178276	0.313547	0.20308	0.263604	0.218056	0.256568	0.233696	0.0679121	0.147407	0.0526844	0.101308	0.241776	0.296816	0.247876	0.265163	0.176091	0.148227	0.166794	0.165074	0.246563	0.157468
